# Supplementary material for: Constraints on GPCR Heterodimerization Revealed by the Type-4 Induced-Association BRET Assay
Source: Biophys J. 2018 Nov 22;116(1):31–41. doi: 10.1016/j.bpj.2018.09.034 (PMC6341220; doi:10.1016/j.bpj.2018.09.034)
Supplement: Data S1. Oligonucleotide Primers Used in this Study [file mmc1.xlsx]

## Sheet: Primer list
Dataset S1 - Oligonucleotide primers used in this study
No.	Target	Direction	Primer sequence	Restriction
1	FKBP	5’	TAGTAGGGATCCTGGTTCCGGATCGGGGGGAGTGCAGGTGGAAACCATC	BamHI
2	FKBP	3’	CTACTAGAGCTCCCCTCCAGCTTCAGCAGCTCC	SacI
3	FKBP	5’	TAGTAGGAGCTCGGTTCCGGATCGGGGGGAGTGCAGGTGGAAACCATC	SacI
4	FKBP	3’	CTACTACTCGAGCCCTCCAGCTTCAGCAGCTCC	XhoI
5	FKBP	5’	TAGTAGCTCGAGGGTTCCGGATCGGGGGGAGTGCAGGTGGAAACCATC	XhoI
6	FKBP	3’	CTACTAGCGGCCGCTTTACTCCAGCTTCAGCAGCTCCACGTCG	NotI
7	Rluc (A55T)	5’	GCAACGCCACTAGCAGCTACCTG	-
8	Rluc (A55T)	3’	CAGGTAGCTGCTAGTGGCGTTGC	-
9	Rluc (C124A +S130A)		GTAGGCGTAGTGGAAGGCCAGGGCGGC	-
10	Rluc (S130A + K136R)	5’	TGGCCTTCCACTACGCCTACGAGCACCAGGACAGGATCAAG	-
11	Rluc (K136R+ A143M)	5’	CACCAGGACAGGATCAAGGCCATCGTGCACATGGAGAGCGTGG	-
12	Rluc (M185V)	5’	GTGGAGACCGTGCTGCCCAG	-
13	Rluc (M185V)	3’	CTGGGCAGCACGGTCTCCAC	-
14	Rluc (M253L)	5’	CTGCCCAAGCTGTTCATCGAGAG	-
15	Rluc (M253L)	3’	CTCTCGATGAACAGCTTGGGCAG	-
16	Rluc (S287L)	5’	CCTGCACTTCCTCCAGGAGGACG	-
17	Rluc (S287L)	3’	CGTCCTCCTGGAGGAAGTGCAGG	-
18	Rluc	5’	TAGTAGGGATCCGATGACCAGCAAGGTGTACGACC	BamHI
19	Rluc	3’	CTACTAGGATTCCTGCTCGTTCTTCAGCACTCTCTCC	EcoRI
20	GFP2	5’	TAGTAGACGCGTGCCACCATGGTGAGCAAGGGCGAGG	MluI
21	GFP2	3’	CTACTAGGATCCCCCTTGTACAGCTCGTCCATGC	BamHI
